# Supplementary material for: Stride and Step Length Obtained with Inertial Measurement Units during Maximal Sprint Acceleration
Source: Sports (Basel). 2019 Aug 31;7(9):202. doi: 10.3390/sports7090202 (PMC6784208; doi:10.3390/sports7090202)
Supplement: Supplementary file 1 [file sports-07-00202-s001.zip]

Archive with 1 entries (1 files):
- sports-565623-supplementary.xlsx
