# Supplementary material for: Stride and Step Length Obtained with Inertial Measurement Units during Maximal Sprint Acceleration
Source: Sports (Basel). 2019 Aug 31;7(9):202. doi: 10.3390/sports7090202 (PMC6784208; doi:10.3390/sports7090202)
Supplement: Supplementary file 1 [file sports-07-00202-s001.zip › sports-565623-supplementary.xlsx]

## Sheet: sprint and fit information
participants characteristics					run1											run 2
Subject ID	height (cm)	weight (kg)	age(yrs)	personal best 100m (s)	r^2 exp fit step velocities (=video steplength/IMU stepduration)	movement time before release rear foot run (s)	30m time from video steps (s)	60m time from video steps (s)	Vmax from video from video steps (m/s)	30m time from exp fit video stepvelocities (s)	60m time from exp fit video stepvelocities (s)	Vmax from exp fit video steps (m/s)	30m time from gate (s)	60m time from gate (s)	Vmax from gate times (m/s)	r^2 exp fit step velocities (=video steplength/IMU stepduration)	movement time before release rear foot run (s)	30m time from video steps (s)	60m time from video steps (s)	Vmax from video from video steps (m/s)	30m time from exp fit video stepvelocities (s)	60m time from exp fit video stepvelocities (s)	Vmax from exp fit video steps (m/s)	30m time from gate (s)	60m time from gate (s)	Vmax from gate times (m/s)
1	192	87	24	11.3	0.979273	0.158	4.0475	7.14311	9.69113	4.07249	7.14791	9.75477	4.0759	7.1459	9.77199	0.972341	0.156	4.04594	7.13075	9.72505	4.07053	7.13601	9.78641	4.0717	7.1317	9.80392
2	185	84	20	12.09	0.98583	0.164	4.21706	7.50996	9.11051	4.21431	7.47144	9.21057	4.2161	7.4681	9.22509	0.986635	0.16	4.27131	7.54423	9.16614	4.26616	7.48694	9.31452	4.2699	7.4849	9.33126
3	181	71	20	13.57	0.990803	0.16	4.58709	8.19649	8.31163	4.58567	8.15769	8.39861	4.5891	8.1561	8.41043	0.990183	0.166	4.59389	8.18549	8.35283	4.61943	8.18384	8.41654	4.6219	8.1809	8.42933
4	177	65	18	10.85	0.974728	0.118	3.95232	6.94024	10.0404	3.94066	6.95156	9.96381	3.9429	6.9489	9.98004	0.984198	0.128	3.96805	6.97235	9.98568	3.95257	7.00205	9.83772	3.9539	6.9989	9.85222
5	181	86	21	10.5	0.991667	0.126	3.90793	6.87867	10.0985	3.92391	6.83023	10.3223	3.9263	6.8273	10.3413	0.982429	0.124	3.89279	6.8205	10.2469	3.89129	6.77954	10.3869	3.8937	6.7767	10.4058
6	186	73	23	11.85	0.988399	0.128	4.24065	7.5048	9.19075	4.21847	7.51192	9.10898	4.2203	7.5093	9.12131	0.986617	0.126	4.22459	7.47934	9.21729	4.20017	7.45878	9.20637	4.2037	7.4577	9.21942
7	170	56	18	13.43	0.990048	0.134	4.53164	8.11308	8.3765	4.54059	8.11992	8.38145	4.5413	8.1163	8.39161	0.989083	0.128	4.48212	8.01739	8.48593	4.50032	8.03985	8.4757	4.5055	8.0405	8.48656
8	174	70	27	12.85	0.989356	0.176	4.6482	8.33152	8.14482	4.61013	8.32381	8.07825	4.6115	8.3215	8.08625	0.993249	0.188	4.64052	8.30628	8.18384	4.6528	8.33627	8.14451	4.6509	8.3299	8.15439
9	183	78	20	11.75	0.989492	0.142	4.04883	7.18885	9.55406	4.01313	7.1781	9.47876	4.0151	7.1761	9.49067	0.985502	0.144	4.03133	7.14177	9.64496	3.97959	7.13835	9.4974	3.9849	7.1399	9.50872
10	182	79	21	11.8	0.99216	0.132	4.11502	7.28228	9.47193	4.10841	7.26732	9.49695	4.1111	7.2651	9.51173	0.9945	0.148	4.14918	7.30433	9.50826	4.15008	7.30449	9.51051	4.1549	7.3039	9.52683
11	195	74	21	11.5	0.981073	0.15	4.31243	7.6164	9.08	4.3083	7.60436	9.10179	4.3091	7.6001	9.11577	0.987419	0.138	4.31597	7.64347	9.01576	4.30386	7.62371	9.03654	4.3063	7.6213	9.04977
12	191	83	22	11.43	0.984546	0.19	4.09658	7.24392	9.53184	4.12525	7.24361	9.62044	4.1287	7.2417	9.63701	0.988653	0.182	4.11936	7.24529	9.59717	4.14538	7.22102	9.75406	4.1475	7.2175	9.77199
13	165	63	16	13.9	0.972578	0.16	4.66696	8.42074	7.99195	4.68037	8.47578	7.90429	4.6843	8.4763	7.91139	0.95685	0.172	4.71776	8.51479	7.90092	4.73804	8.60521	7.75761	4.7371	8.6011	7.76398
14	192	81	17	11.92	0.980209	0.148	4.35181	7.63933	9.12541	4.38056	7.67548	9.10494	4.3839	7.6729	9.12131	0.984669	0.154	4.3576	7.63233	9.16106	4.37826	7.65731	9.14901	4.3825	7.6555	9.1659
15	184	72	16	12.1	0.983923	0.186	4.30052	7.52035	9.31726	4.31659	7.56348	9.23962	4.3183	7.5593	9.2564	0.977209	0.168	4.32842	7.64085	9.05679	4.35328	7.69765	8.97028	4.3547	7.6937	8.98473
16	188	63	16	12.7	0.992296	0.15	4.40271	7.83027	8.75259	4.3858	7.85506	8.64738	4.3877	7.8527	8.65801	0.988138	0.154	4.45183	7.88242	8.74485	4.4603	7.92139	8.66778	4.4617	7.9177	8.68056

## Sheet: Touchdown times of the steps 
	Subject ID	Touchdown times of the steps derived from IMUs (s), from first step (column c) until passage of the 60m timing gate
run1	1	0.406	0.6236	0.8596	1.0868	1.3104	1.5328	1.7512	1.9716	2.1812	2.3992	2.6184	2.83	3.0436	3.2644	3.4752	3.6964	3.914	4.1296	4.3488	4.5668	4.7796	5.0004	5.22	5.434	5.6424	5.8648	6.0896	6.3128	6.5392	6.7628	6.9944
	2	0.444	0.712	0.9452	1.2192	1.4588	1.7004	1.9208	2.1624	2.392	2.5976	2.8244	3.038	3.256	3.4708	3.6884	3.9116	4.1288	4.3416	4.5668	4.7772	4.9992	5.2172	5.444	5.66	5.8788	6.104	6.3256	6.5516	6.7728	6.9956	7.2172
	3	0.442	0.6952	0.9424	1.2	1.4432	1.6872	1.9196	2.1572	2.4012	2.6352	2.8776	3.1088	3.3532	3.5896	3.8264	4.0648	4.3084	4.5444	4.7892	5.0356	5.2748	5.5156	5.7568	5.9932	6.242	6.4864	6.724	6.9708	7.2236	7.4704	7.718
	4	0.39	0.6112	0.85	1.0536	1.2828	1.4788	1.7032	1.902	2.124	2.3304	2.5444	2.7436	2.954	3.154	3.3672	3.5676	3.7964	3.9968	4.2148	4.4228	4.6468	4.8488	5.0656	5.276	5.492	5.7052	5.9256	6.1316	6.3508	6.5656	6.7916
	5	0.324	0.5288	0.71	0.8992	1.0956	1.2952	1.5048	1.7016	1.9116	2.11	2.3176	2.5252	2.7328	2.9376	3.1492	3.36	3.5716	3.7832	3.9944	4.2192	4.4336	4.648	4.858	5.0692	5.2752	5.4912	5.7024	5.9184	6.1368	6.3616	6.5968
	6	0.396	0.6472	0.8976	1.1472	1.3824	1.6256	1.868	2.0988	2.3404	2.5688	2.8088	3.0372	3.2784	3.4952	3.732	3.9584	4.1956	4.4276	4.6676	4.8924	5.1304	5.3568	5.6028	5.8296	6.0656	6.3024	6.5496	6.7816	7.0236	7.2528	7.5072
	7	0.382	0.6376	0.8888	1.1156	1.3432	1.5664	1.8	2.0288	2.256	2.48	2.708	2.9372	3.1632	3.3984	3.6268	3.8516	4.0868	4.3216	4.5456	4.7864	5.0132	5.244	5.4728	5.7132	5.9444	6.1816	6.4116	6.6436	6.8776	7.106	7.3472
	8	0.426	0.6812	0.9564	1.2108	1.4608	1.7152	1.9648	2.208	2.452	2.696	2.9368	3.1672	3.4116	3.6372	3.8736	4.108	4.346	4.5816	4.8196	5.0552	5.2888	5.526	5.7604	5.9952	6.2384	6.4652	6.702	6.938	7.1752	7.4076	7.6548
	9	0.382	0.6416	0.8672	1.1224	1.3532	1.5948	1.8244	2.068	2.2872	2.51	2.7288	2.9588	3.1872	3.4176	3.6424	3.8724	4.1012	4.3316	4.5624	4.7872	5.0152	5.2432	5.4712	5.7016	5.9364	6.1692	6.4024	6.6384	6.876	7.1152	7.386
	10	0.402	0.6452	0.8704	1.0924	1.3172	1.5256	1.7456	1.9696	2.1864	2.3964	2.6128	2.8364	3.0512	3.2644	3.4828	3.7008	3.9252	4.1424	4.3552	4.5848	4.798	5.0232	5.248	5.4644	5.6944	5.9124	6.1396	6.3672	6.5892	6.8124	7.0432
	11	0.392	0.7152	0.9736	1.2592	1.52	1.7812	2.028	2.3052	2.5472	2.804	3.0508	3.2972	3.5532	3.792	4.0504	4.2928	4.5516	4.7936	5.0516	5.2948	5.5548	5.794	6.0552	6.3092	6.5676	6.82	7.0772	7.3292	7.6088	7.8392	8.1212
	12	0.426	0.6576	0.9024	1.1336	1.376	1.6036	1.8256	2.066	2.2992	2.5408	2.7756	3.0196	3.2468	3.4872	3.7116	3.9496	4.1784	4.4152	4.6432	4.8816	5.114	5.3544	5.5832	5.8212	6.0564	6.2948	6.526	6.7612	7.0028	7.2456	7.528
	13	0.418	0.69	0.9436	1.1796	1.426	1.6596	1.9048	2.122	2.3704	2.6004	2.8464	3.064	3.3224	3.5484	3.796	4.0212	4.2724	4.4976	4.7432	4.9664	5.2208	5.4468	5.7116	5.9328	6.1868	6.414	6.6624	6.8896	7.1448	7.3752	7.6312
	14	0.428	0.6916	0.924	1.144	1.3704	1.5948	1.8356	2.0536	2.2968	2.5168	2.7576	2.976	3.21	3.4364	3.67	3.8908	4.1308	4.3564	4.5848	4.8068	5.0372	5.2556	5.4888	5.718	5.9336	6.172	6.3984	6.6348	6.8668	7.1052	7.3316
	15	0.488	0.7772	1.0504	1.2912	1.5404	1.776	2.0276	2.254	2.5	2.7256	2.958	3.184	3.4252	3.6568	3.8956	4.1256	4.3608	4.594	4.838	5.0628	5.3048	5.536	5.7752	6.002	6.2448	6.4772	6.7228	6.9532	7.2	7.45	7.7196
	16	0.412	0.6892	0.9288	1.1952	1.4256	1.6628	1.9064	2.1516	2.3888	2.6272	2.8564	3.096	3.326	3.5664	3.7976	4.0396	4.274	4.5184	4.7508	4.9964	5.232	5.4708	5.7072	5.952	6.188	6.424	6.6672	6.9084	7.1456	7.3956	7.626
	Subject ID
run2	1	0.408	0.6452	0.8736	1.0956	1.3116	1.5268	1.7516	1.9652	2.1892	2.4028	2.6296	2.8524	3.058	3.284	3.4856	3.71	3.93	4.1476	4.3552	4.5796	4.7884	5.0128	5.224	5.4444	5.658	5.884	6.1052	6.3284	6.5484	6.7732	6.9932
	2	0.426	0.7048	0.9796	1.2416	1.488	1.7172	1.9552	2.1768	2.4076	2.6376	2.8776	3.0924	3.3256	3.544	3.7772	3.992	4.224	4.4452	4.6784	4.8972	5.1244	5.3508	5.5756	5.8076	6.0368	6.2568	6.4888	6.7128	6.9336	7.162	7.392
	3	0.446	0.7244	0.9748	1.2192	1.4564	1.7048	1.9468	2.1784	2.4236	2.6532	2.9016	3.134	3.372	3.6076	3.8524	4.0896	4.332	4.57	4.8224	5.0644	5.3132	5.5504	5.7916	6.0376	6.28	6.5272	6.7632	7.0156	7.258	7.5032	7.768
	4	0.372	0.584	0.806	1.0092	1.238	1.434	1.6544	1.8604	2.086	2.2936	2.5104	2.7084	2.9236	3.1368	3.36	3.5624	3.78	3.9864	4.2188	4.4256	4.6396	4.8524	5.0764	5.296	5.5188	5.73	5.954	6.1676	6.386	6.6112	6.8252
	5	0.322	0.5344	0.7268	0.9344	1.1136	1.3296	1.5232	1.724	1.9296	2.1384	2.3428	2.556	2.7544	2.9628	3.168	3.374	3.5808	3.7996	4.0052	4.2336	4.4492	4.6668	4.872	5.082	5.2928	5.5068	5.7156	5.93	6.1388	6.3688	6.6048
	6	0.384	0.658	0.8992	1.1356	1.3768	1.6128	1.8576	2.0936	2.34	2.5656	2.8008	3.0304	3.2692	3.4924	3.7316	3.9524	4.1916	4.416	4.6564	4.8864	5.132	5.3584	5.604	5.8288	6.0684	6.302	6.5444	6.7784	7.0236	7.2616	7.5304
	7	0.402	0.6272	0.878	1.1024	1.3248	1.5444	1.7736	1.9952	2.2232	2.4424	2.6684	2.8968	3.1148	3.3484	3.562	3.7908	4.014	4.248	4.4688	4.7068	4.9256	5.1524	5.372	5.6036	5.8336	6.0652	6.284	6.5112	6.7364	6.966	7.1904
	8	0.416	0.7016	0.9412	1.1928	1.4364	1.6836	1.9316	2.168	2.4116	2.6496	2.8876	3.126	3.3636	3.5972	3.83	4.06	4.3004	4.53	4.7596	4.9964	5.2324	5.462	5.698	5.9312	6.1672	6.394	6.6324	6.8636	7.096	7.3344	7.5564
	9	0.374	0.6448	0.8872	1.134	1.3528	1.5896	1.8108	2.0448	2.264	2.4936	2.7128	2.948	3.1648	3.39	3.614	3.8412	4.06	4.2892	4.5148	4.7436	4.9596	5.1916	5.4144	5.642	5.8712	6.1088	6.3376	6.5716	6.7976	7.0432	7.3016
	10	0.396	0.682	0.9124	1.1448	1.372	1.6064	1.824	2.064	2.276	2.5028	2.73	2.952	3.18	3.3976	3.6148	3.8412	4.058	4.2764	4.5064	4.7176	4.9412	5.1588	5.3872	5.6144	5.8416	6.0648	6.3024	6.5244	6.766	6.9948	7.2692
	11	0.382	0.6984	0.9908	1.2792	1.5368	1.7972	2.0556	2.3172	2.566	2.824	3.0692	3.3292	3.5764	3.826	4.0884	4.3272	4.588	4.846	5.0936	5.3412	5.6044	5.8536	6.116	6.3544	6.6188	6.8652	7.1304	7.3864	7.658	7.9296	8.2372
	12	0.418	0.6744	0.9168	1.1324	1.3744	1.5964	1.8356	2.0716	2.308	2.5496	2.7796	3.0216	3.2452	3.4884	3.7172	3.9576	4.1904	4.4188	4.6516	4.896	5.124	5.3696	5.6036	5.8444	6.0788	6.3188	6.552	6.7904	7.0296	7.2772	7.5548
	13	0.442	0.7116	0.9728	1.2084	1.4668	1.6896	1.9376	2.1644	2.4148	2.6412	2.8984	3.1232	3.3764	3.6032	3.8564	4.078	4.3368	4.5728	4.8312	5.072	5.3312	5.56	5.8264	6.0624	6.316	6.548	6.7988	7.0236	7.2736	7.5128	7.7784
	14	0.446	0.7064	0.9388	1.1668	1.396	1.6276	1.8672	2.0936	2.3304	2.5536	2.7896	3.0144	3.2444	3.4584	3.6912	3.9204	4.1492	4.3788	4.6064	4.828	5.0532	5.2756	5.504	5.7316	5.95	6.1816	6.4096	6.6468	6.8724	7.0992	7.3388
	15	0.474	0.74	1.0316	1.2772	1.5416	1.778	2.0324	2.2708	2.5224	2.7492	2.998	3.2372	3.4844	3.7156	3.9652	4.2028	4.4528	4.6848	4.9404	5.1784	5.426	5.6576	5.9084	6.1456	6.3928	6.632	6.884	7.1204	7.372	7.6156	7.8876
	16	0.446	0.6952	0.9432	1.2116	1.4528	1.688	1.938	2.18	2.4196	2.6576	2.8864	3.1224	3.354	3.5888	3.818	4.056	4.2948	4.534	4.7792	5.0164	5.2488	5.4868	5.7248	5.9656	6.1988	6.4404	6.6808	6.9164	7.1524	7.3976	7.638

## Sheet: Steplengths
	Subject ID	Steplengths (m) derived from video of the first 20 steps (first step in column c)
run1	1	1.11	1.08	1.27	1.35	1.53	1.57	1.67	1.63	1.85	1.75	1.95	1.8	1.96	1.94	2.03	1.99	2.13	2.05	2.13	2.02
	2	1.11	1.24	1.39	1.49	1.67	1.7	1.73	1.77	1.83	1.77	1.85	1.87	1.82	1.97	1.89	2.05	1.86	1.91	2.02	1.96
	3	1	1.12	1.23	1.32	1.47	1.49	1.58	1.66	1.72	1.76	1.75	1.85	1.9	1.87	1.98	1.92	1.98	2	2	2.02
	4	0.95	1.07	1.21	1.27	1.48	1.62	1.55	1.73	1.77	1.85	1.76	1.94	1.95	1.95	1.98	2.07	2.05	2.04	2.26	2
	5	0.84	0.9	0.92	1.18	1.28	1.39	1.51	1.58	1.67	1.74	1.78	1.85	1.87	1.92	2.01	2.01	2.07	2.1	2.18	2.2
	6	1.02	1.19	1.27	1.44	1.5	1.7	1.75	1.8	1.84	1.84	1.93	1.97	2.02	1.95	2.08	2.1	2.12	2.13	2.15	2.15
	7	0.91	1.03	1.13	1.27	1.3	1.48	1.52	1.58	1.64	1.7	1.66	1.8	1.74	1.9	1.81	1.89	1.85	1.99	1.92	1.96
	8	1	1.15	1.25	1.3	1.52	1.6	1.61	1.67	1.73	1.79	1.76	1.82	1.8	1.88	1.88	1.87	1.9	1.87	1.96	1.96
	9	1.1	1.22	1.32	1.53	1.63	1.77	1.72	1.81	1.92	1.87	1.93	2	2.1	2.05	2.1	2.15	2.21	2.19	2.2	2.17
	10	1.03	1.02	1.2	1.35	1.4	1.6	1.55	1.75	1.72	1.86	1.77	1.93	1.94	1.99	1.99	2.03	2.07	1.98	2.04	2.1
	11	1.21	1.37	1.37	1.6	1.66	1.79	1.92	1.96	2.02	2.03	2.08	2.14	2.1	2.2	2.26	2.26	2.26	2.29	2.25	2.3
	12	1.13	1.15	1.32	1.41	1.58	1.66	1.76	1.9	1.88	1.94	2.06	2.04	2.14	2.09	2.15	2.15	2.25	2.22	2.26	2.2
	13	1.02	1.08	1.17	1.28	1.37	1.53	1.57	1.58	1.68	1.7	1.73	1.78	1.86	1.77	1.9	1.84	1.94	1.9	1.84	1.86
	14	1.01	1.01	1.1	1.3	1.36	1.56	1.58	1.75	1.7	1.8	1.85	1.9	1.9	2	1.9	2.02	2.08	2.05	1.95	2.15
	15	1.21	1.3	1.35	1.5	1.57	1.76	1.74	1.79	1.94	1.83	1.94	1.99	2.07	2.06	2.09	2.09	2.19	2.21	2.14	2.18
	16	1.05	1.09	1.3	1.4	1.43	1.65	1.69	1.82	1.79	1.82	1.88	1.9	1.95	1.97	2.03	2.05	2.04	2.11	2.07	2.13
	Subject ID
run2	1	1.13	1.04	1.35	1.23	1.52	1.63	1.65	1.65	1.87	1.78	2	1.82	2	1.91	2.01	1.99	2.15	2.07	2	2.17
	2	1.09	1.33	1.36	1.52	1.6	1.65	1.73	1.72	1.85	1.93	1.85	1.95	1.92	2	1.95	2.01	2.02	2.02	2.08	2
	3	1	1.15	1.22	1.28	1.51	1.59	1.53	1.65	1.72	1.77	1.8	1.88	1.85	1.9	1.95	1.98	1.92	1.95	2.05	2.08
	4	0.92	0.96	1.13	1.22	1.45	1.53	1.59	1.72	1.73	1.9	1.8	1.93	1.97	2	2.05	2.05	2.1	2.07	2.23	2.03
	5	0.83	1.04	0.94	1.15	1.24	1.41	1.55	1.55	1.73	1.78	1.82	1.87	1.99	1.9	1.91	2	2.05	2.2	2.2	2.23
	6	1.05	1.19	1.28	1.43	1.47	1.65	1.79	1.88	1.83	1.86	1.93	1.96	2.05	2	2.05	2.1	2.1	2.12	2.2	2.18
	7	0.86	1.01	1.13	1.25	1.27	1.45	1.51	1.57	1.64	1.66	1.68	1.8	1.71	1.91	1.77	1.88	1.89	1.88	1.88	2
	8	0.95	1.06	1.24	1.27	1.52	1.56	1.58	1.63	1.69	1.78	1.76	1.81	1.85	1.8	1.9	1.82	1.96	1.82	1.88	1.93
	9	1.16	1.31	1.32	1.49	1.5	1.73	1.75	1.8	1.9	1.97	2.01	1.92	2.05	2	2.1	2.1	2.21	2.17	2.18	2.18
	10	1.07	1.18	1.24	1.38	1.53	1.65	1.63	1.9	1.72	1.92	1.86	2.01	1.93	2.01	1.97	2.04	2.04	2.02	2.1	2.05
	11	1.23	1.44	1.5	1.6	1.7	1.85	1.88	1.95	1.97	2.1	2.03	2.2	2.13	2.22	2.25	2.26	2.26	2.33	2.3	2.25
	12	1.11	1.12	1.26	1.4	1.52	1.65	1.81	1.89	1.91	1.93	2.03	2.08	2.08	2.14	2.1	2.21	2.2	2.27	2.28	2.27
	13	1.02	1.12	1.14	1.33	1.38	1.48	1.58	1.6	1.66	1.75	1.74	1.79	1.82	1.85	1.84	1.86	1.94	1.96	1.97	1.93
	14	1.01	1.08	1.12	1.35	1.4	1.53	1.61	1.76	1.7	1.87	1.8	1.93	1.88	1.92	1.95	2	2	2.1	2	2.1
	15	1.11	1.3	1.4	1.53	1.64	1.76	1.79	1.87	1.93	1.9	1.98	2.04	2.08	2.08	2.12	2.18	2.18	2.18	2.21	2.18
	16	1.02	1.14	1.23	1.3	1.52	1.63	1.67	1.79	1.76	1.84	1.85	1.89	1.93	1.97	1.92	2.03	2	2.07	2.16	2.12

## Sheet: Estimated steplengths 
	Subject ID	Estimated step length (m) from the third order polynomial fit for the first 20 steps (first step in column c)
run1	1	0.916691	1.07362	1.22626	1.35694	1.47093	1.57084	1.65676	1.73213	1.79402	1.84913	1.89586	1.93355	1.96499	1.99139	2.01161	2.02846	2.04154	2.05191	2.06068	2.06849
	2	1.17537	1.30082	1.39872	1.50114	1.5802	1.65065	1.7073	1.76162	1.80625	1.84086	1.87365	1.89979	1.92219	1.94046	1.95556	1.96796	1.97748	1.98479	1.99082	1.99532
	3	0.946731	1.09297	1.22153	1.3414	1.44211	1.53173	1.60712	1.67481	1.73514	1.78493	1.82887	1.86418	1.89521	1.91973	1.93954	1.95538	1.96799	1.97744	1.9851	1.99132
	4	0.973886	1.11899	1.26022	1.36867	1.47833	1.56225	1.64786	1.71496	1.78084	1.83416	1.88203	1.92036	1.95494	1.98275	2.00757	2.02694	2.04506	2.05805	2.06978	2.07927
	5	0.617327	0.807667	0.961663	1.10871	1.24724	1.37408	1.49303	1.59228	1.68579	1.76323	1.83379	1.89457	1.94647	1.98989	2.02756	2.05878	2.08477	2.10636	2.1245	2.14116
	6	0.985387	1.15924	1.3134	1.44919	1.5618	1.6636	1.75125	1.82284	1.88633	1.93649	1.97983	2.01304	2.04056	2.05949	2.07478	2.08499	2.09198	2.09604	2.09833	2.09957
	7	0.855899	1.00356	1.13492	1.24239	1.34011	1.42659	1.50767	1.57828	1.64025	1.69389	1.74139	1.78242	1.81678	1.84663	1.87036	1.88916	1.90452	1.916	1.92385	1.92949
	8	1.00791	1.1558	1.29617	1.40936	1.50606	1.59067	1.66109	1.71862	1.76622	1.80455	1.83416	1.85561	1.87185	1.88164	1.88731	1.88906	1.8877	1.88403	1.87878	1.87285
	9	1.06107	1.24062	1.37938	1.51817	1.62809	1.72836	1.81061	1.88503	1.9416	1.98988	2.02907	2.06237	2.08835	2.10833	2.12271	2.1331	2.14005	2.14455	2.1475	2.14978
	10	0.929366	1.09946	1.23978	1.3629	1.47314	1.5632	1.64648	1.71973	1.78044	1.83052	1.87396	1.91107	1.94013	1.96344	1.98245	1.9974	2.00951	2.01896	2.02689	2.03492
	11	1.04845	1.26577	1.41948	1.56994	1.69059	1.79646	1.88364	1.96774	2.03013	2.08602	2.13061	2.16707	2.19732	2.21937	2.23744	2.24977	2.25892	2.26459	2.26848	2.27097
	12	0.97429	1.14088	1.29976	1.43443	1.5605	1.66561	1.75652	1.84288	1.91549	1.98005	2.03326	2.07954	2.11519	2.146	2.16915	2.18863	2.20325	2.21501	2.2239	2.23151
	13	0.993754	1.12139	1.22893	1.31958	1.40498	1.47767	1.54578	1.59948	1.6537	1.6975	1.73797	1.76868	1.7994	1.82159	1.84135	1.8556	1.86779	1.87581	1.88186	1.88533
	14	0.871467	1.04785	1.18716	1.30581	1.41525	1.51176	1.60293	1.67513	1.74496	1.79912	1.84946	1.88776	1.92184	1.94872	1.97098	1.98766	2.0018	2.01209	2.02033	2.02696
	15	1.17658	1.32389	1.4468	1.54292	1.63114	1.70474	1.77361	1.82767	1.87862	1.91888	1.95454	1.98416	2.01096	2.03269	2.05168	2.06735	2.08139	2.09398	2.10647	2.11799
	16	1.01809	1.18354	1.31113	1.4372	1.53359	1.62132	1.70003	1.76841	1.82497	1.87305	1.9117	1.94488	1.97048	1.99144	2.0067	2.01828	2.02595	2.03099	2.03372	2.03518
	Subject ID
run2	1	0.919625	1.09017	1.23708	1.36453	1.47489	1.57228	1.6615	1.73527	1.80199	1.85629	1.90491	1.94449	1.97462	2.00151	2.02076	2.03776	2.05077	2.06093	2.06889	2.07645
	2	1.08243	1.23646	1.37132	1.48516	1.57992	1.65801	1.72952	1.7879	1.84089	1.88637	1.92669	1.95714	1.98478	2.00609	2.02456	2.03818	2.04983	2.05853	2.06576	2.07128
	3	0.94605	1.10219	1.22817	1.33866	1.43479	1.52443	1.60159	1.66667	1.72689	1.7758	1.82126	1.85738	1.88862	1.91441	1.93649	1.95393	1.96842	1.98001	1.99017	1.99854
	4	0.898573	1.05189	1.19754	1.31817	1.44025	1.53388	1.62782	1.70541	1.77984	1.83927	1.89278	1.93465	1.97323	2.00504	2.03226	2.05222	2.06939	2.08222	2.09345	2.10128
	5	0.635718	0.838404	1.00477	1.16687	1.29304	1.42914	1.53718	1.63624	1.7249	1.80274	1.86802	1.92567	1.9707	2.01005	2.04183	2.06778	2.08885	2.10681	2.12069	2.13394
	6	0.961244	1.15628	1.30849	1.44103	1.5603	1.66241	1.75413	1.82986	1.89673	1.94795	1.99212	2.02707	2.05583	2.07661	2.09328	2.1044	2.11278	2.11805	2.12189	2.12476
	7	0.869022	0.997062	1.12684	1.23203	1.3266	1.41096	1.48996	1.55801	1.61997	1.67231	1.71932	1.76015	1.79333	1.8231	1.84554	1.86499	1.87987	1.89165	1.89965	1.90542
	8	0.922164	1.0925	1.21911	1.33698	1.43724	1.52589	1.60245	1.6647	1.7187	1.7623	1.79764	1.82552	1.84661	1.86157	1.87152	1.87719	1.87947	1.87889	1.87632	1.87232
	9	1.09839	1.27572	1.41572	1.54123	1.63903	1.73157	1.80636	1.87415	1.92794	1.97508	2.01212	2.04413	2.06737	2.08599	2.09976	2.10977	2.11645	2.12121	2.12451	2.12736
	10	0.961491	1.16041	1.30097	1.42614	1.53345	1.62967	1.70682	1.77943	1.83363	1.8823	1.92241	1.95425	1.98042	2.00017	2.01573	2.02851	2.0384	2.04697	2.05551	2.06381
	11	1.04204	1.27196	1.45662	1.61437	1.73622	1.84245	1.93226	2.00862	2.06885	2.11973	2.15829	2.18996	2.21239	2.22859	2.23986	2.24606	2.24961	2.25104	2.25161	2.25252
	12	0.933984	1.11857	1.27615	1.4032	1.5319	1.63773	1.73945	1.82808	1.90601	1.97525	2.03218	2.08345	2.12368	2.16047	2.18922	2.21413	2.23385	2.24974	2.26317	2.2751
	13	1.03843	1.15607	1.25921	1.34353	1.427	1.49177	1.55644	1.60912	1.66052	1.70127	1.74141	1.77151	1.80029	1.82183	1.8416	1.85555	1.86834	1.87712	1.88405	1.88843
	14	0.921057	1.08669	1.21919	1.33592	1.44079	1.5348	1.62024	1.69068	1.75448	1.80608	1.85243	1.88946	1.92091	1.94498	1.96622	1.98284	1.99594	2.00632	2.01462	2.0215
	15	1.15766	1.30313	1.44453	1.54987	1.65011	1.72893	1.80314	1.86344	1.91813	1.96022	1.99925	2.03043	2.05686	2.07693	2.09428	2.10733	2.11818	2.12627	2.13375	2.1401
	16	1.01055	1.15394	1.28235	1.40614	1.5047	1.58996	1.66956	1.73652	1.79375	1.84235	1.88195	1.91614	1.94375	1.96636	1.98385	1.99786	2.00835	2.01595	2.02145	2.02525
